# Supplementary material for: Involvement of the Autophagy Protein Atg1 in Development and Virulence in Botryosphaeria dothidea
Source: J Fungi (Basel). 2022 Aug 26;8(9):904. doi: 10.3390/jof8090904 (PMC9501979; doi:10.3390/jof8090904)
Supplement: Supplementary file 1 [file jof-08-00904-s001.zip]

Archive with 1 entries (1 files):
- jof-1838971-SI.pdf
